# Supplementary material for: A preoperative ultrasound-based protocol for optimisation of fluid therapy to prevent early intraoperative hypotension: a randomised controlled study
Source: Perioper Med (Lond). 2023 Jun 27;12:30. doi: 10.1186/s13741-023-00320-4 (PMC10303322; doi:10.1186/s13741-023-00320-4)
Supplement: Supplementary file 1 — Additional file 1. Online_dataset: dataset of the study. Categorical questions were marked with 1or 0. Abbreviations used in the table headers are explained as comments. [file 13741_2023_320_MOESM1_ESM.xlsx]

## Sheet: Sheet1
Patient	GROUP	sex	age	kg	cm	BMI	comorbidities							HEART	t -2h US		t -30 min US		preop fluid	EDA	Arterial line	preinduction vital signs				propofol	postinduction vital signs				0-10 min vital signs				time	surgery	Laparoscopy	surgical cath	Arterial Blood Gas					UO	Individual lung fields' lung ultrasound scores
No							ASA	HT	CHF	COPD	stroke/TIA	Hb	crea	(score)	IVCe	IVCi	IVCe	IVCi	(ml)			HR	SBP	DBP	MAP	(mg)	HR	SBP	DBP	MAP	HR	SBP	DBP	MAP		duration (min)			pH	paO2	FiO2	BE	lac	UO	RUA	RUM	RUP	RLA	RLM
1	CFT	F	66	54	156	22.1893	2	1	0	0	0	88	67	3	26	18	27	18	200	0	0	68	147	73	106	90	67	122	61	81	59	107	61	77	5	60	0	"HPB	7.33	172	0.3	-7.2	0.4	1600	0	0	0	0	0
2	USP	M	72	63	165	23.1405	2	1	0	0	0	141	58	5	18	16	18	16	0	0	0	75	146	69	99	100	72	89	68	76	63	84	47	62	5	135	0	"colorectal"	7.32	99	0.3	-4.8	0.6	1500	0	0	0	0	0
3	CFT	F	70	95	160	37.1094	3	1	1	0	0	136	124	4	11	5	13	8	1000	0	0	68	142	83	106	150	57	86	54	65	65	81	49	53	5	240	1	"colorectal"	7.37	89	0.6	-2.8	1.1	1200	0	0	0	0	0
4	CFT	F	68	72	165	26.4463	2	1	0	0	0	114	98	3	11	6	10	4	400	0	0	66	155	89	109	120	68	106	59	74	67	112	64	86	8	130	1	"colorectal"	7.41	143	0.4	-3.6	1	1100	0	0	0	0	0
5	USP	M	78	80	180	24.6914	2	0	0	0	0	122	80	3	21	18	21	17	400	0	0	65	157	81	118	160	57	126	68	94	57	100	63	78	10	115	1	"colorectal"	7.39	187	0.35	-1.6	0.8	1000	0	0	0	0	0
6	CFT	M	78	71	160	27.7344	3	1	1	0	0	150	93	3	13	10	13	9	500	0	1	78	150	78	113	140	80	93	56	70	79	93	56	70	5	150	0	"liver resection"	7.44	153	0.35	-0.6	1.4	1000	0	0	1	0	0
7	USP	M	73	70	176	22.5981	3	1	1	0	0	100	75	3	16	9	16	15	600	0	1	60	118	65	91	100	60	94	53	74	60	95	54	70	5	210	0	"HPB	7.35	189	0.25	-3.9	1.2	1500	0	1	1	2	1
8	CFT	F	45	67	165	24.6097	2	0	0	0	0	132	60	2	13	4	13	4	100	1	0	92	134	83	104	140	88	88	51	65	82	72	46	55	5	140	0	"HPB	7.35	169	0.25	-5.8	1.3	1800	0	0	1	0	0
9	USP	M	67	88	187	25.1651	2	1	0	0	0	144	103	3	23	9	20	7	1200	1	0	68	152	83	116	170	68	82	58	68	63	102	65	76	5	195	0	"UGI"	7.34	138	0.4	-5.9	0.6	2200	0	0	0	0	0
10	CFT	F	65	82	178	25.8806	2	1	0	0	0	156	74	3	25	13	25	13	500	1	0	53	138	63	90	150	53	86	49	65	51	90	51	67	10	360	0	"UGI"	7.32	90.8	0.25	-5.7	1.8	2600	0	0	1	1	1
11	CFT	M	71	75	170	25.9516	3	1	0	0	0	143	66	5	14	9	18	10	1000	1	0	78	127	92	82	150	68	69	42	57	67	67	40	55	5	50	0	"HPB	7.35	89.2	0.25	-5.1	2.4	1500	0	0	0	0	0
12	USP	F	70	84	164	31.2314	2	1	1	0	0	142	95	3	20	10	19	10	1100	0	0	69	168	89	126	130	57	110	65	82	54	153	81	114	5	210	1	"UGI"	7.3	73	0.24	-6.8	0.8	1800	0	0	0	0	0
13	CFT	M	58	60	170	20.7612	2	1	0	0	0	134	57	3	26	18	25	18	200	0	0	68	122	78	95	120	64	77	42	57	64	82	47	59	10	330	1	"colorectal"	7.28	105	0.24	-7.2	0.8	1400	0	0	1	0	0
14	CFT	F	63	80	175	26.1224	2	0	0	0	0	138	65	1	22	9	18	10	0	0	0	61	147	78	111	160	61	98	68	80	63	93	67	80	8	70	0	"other"	--					1400	0	0	0	0	0
15	CFT	M	81	80	178	25.2493	3	1	0	0	0	136	111	3	15	10	20	15	1000	0	0	68	132	81	105	140	56	64	44	52	57	75	46	55	10	348	0	"HPB	7.265	135	0.4	-7.8	1.9	1600	0	0	0	0	1
16	USP	F	79	51	152	22.0741	3	1	0	1	1	111	64	3	20	19	20	18	400	1	0	82	152	71	101	90	67	108	58	80	57	105	57	75	5	120	1	"UGI"	7.4	143	0.4	-4.4	0.8	2400	0	0	0	0	0
17	USP	F	48	78	155	32.4662	2	1	0	0	0	122	81	2	16	15	16	9	600	0	0	90	154	82	110	160	80	110	69	85	85	110	70	86	8	105	1	"UGI"	7.35	75.2	0.3	-3.7	1.6	1900	0	0	0	0	1
18	CFT	F	49	88	180	27.1605	2	0	0	0	0	160	102	1	21	18	20	19	300	0	0	73	127	78	101	160	68	84	53	64	78	102	64	83	10	182	1	"colorectal"	7.34	113	0.4	-7.1	1.1	1400	0	0	0	0	0
19	CFT	M	71	91	177	29.0466	3	1	0	0	0	153	112	4	20	13	18	14	1000	0	0	67	155	83	113	160	63	137	73	106	51	96	52	69	8	80	1	"colorectal"	7.35	116	0.4	-0.3	0.9	1400	0	0	0	0	1
20	USP	F	61	72	164	26.7698	2	1	0	0	0	133	55	4	27	9	21	14	600	1	0	56	101	59	74	110	55	101	59	74	52	99	53	72	10	200	0	"colorectal"	7.44	158	0.4	-3.9	1	1900	0	0	0	0	0
21	USP	F	39	118	175	38.5306	2	0	0	0	0	133	40	1	25	7	23	17	1000	0	0	78	150	91	114	160	69	108	58	78	75	110	70	84	8	100	1	"colorectal"	7.3	125	0.45	-6.2	1.4	1200	0	1	0	0	1
22	USP	M	76	80	170	27.6817	2	1	0	0	0	160	80	3	15	7	12	6	1000	0	0	73	158	69	99	160	74	111	55	79	69	103	52	75	5	225	0	"colorectal"	7.329	120	0.24	-6.7	0.7	1100	0	0	0	0	0
24	USP	M	59	79	172	26.7036	2	1	0	0	0	147	75	2	15	7	18	8	1000	1	0	82	133	84	105	150	81	96	72	81	80	88	59	70	5	120	0	"HPB	7.29	110	0.4	-5.4	0.5	1900	0	1	0	1	0
25	USP	F	33	75	157	30.4272	2	0	0	0	0	151	54	1	18	17	15	6	600	0	0	70	117	67	87	150	69	118	67	83	70	119	76	93	5	90	1	"HPB	7.32	248	0.4	-3.9	1.2	1800	1	0	1	1	1
26	USP	M	60	52	174	17.1753	3	0	0	0	0	97	110	2	21	10	22	18	400	0	0	49	90	60	72	80	77	107	76	84	81	103	71	81	5	220	0	"UGI"	7.41	270	0.5	-2.1	1	900	0	0	0	1	1
27	USP	M	66	59	172	19.9432	2	0	0	0	0	133	106	2	19	11	20	18	500	0	1	99	105	74	87	110	90	101	55	74	98	81	55	64	5	90	0	"colorectal"	7.27	202	0.4	-8.5	1.2	1600	0	0	0	0	0
28	CFT	F	50	65	174	21.4692	2	0	0	0	0	143	60	1	11	7	14	5	500	0	0	110	122	77	96	130	79	93	59	71	79	92	61	71	10	268	0	"HPB	7.3	131	0.35	-4.5	1.2	1300	0	0	1	0	0
29	USP	M	61	93	157	37.7297	3	0	0	0	0	130	128	1	13	7	16	8	1500	0	0	63	98	65	78	170	67	116	85	99	69	89	64	77	10	255	1	"colorectal"	7.33	97	0.4	-6.9	1.3	1600	0	0	0	0	0
30	CFT	M	40	83	180	25.6173	2	1	0	0	0	144	76	3	20	10	20	10	800	1	0	62	147	91	106	130	80	113	71	88	73	118	72	90	5	270	1	"colorectal"	7.34	148	0.4	-4	0.9	2400	0	0	1	0	0
31	CFT	F	71	94	163	35.3796	3	1	0	1	0	137	66	3	19	10	19	10	500	1	0	80	151	64	97	140	66	106	53	78	58	81	44	63	8	60	0	"UGI"	7.35	81.7	0.24	-2.2	0.7	1400	0	0	0	0	1
32	USP	F	73	79	168	27.9904	3	0	0	0	0	142	65	2	15	9	14	10	600	0	0	66	86	46	72	120	73	111	66	87	55	82	59	67	10	125	0	"HPB	7.3	212	0.3	-4.9	0.6	1200	0	0	0	0	0
33	USP	F	67	60	160	23.4375	3	0	0	0	0	115	93	2	9	3	9	3	900	0	0	85	130	62	92	90	82	65	40	52	86	49	31	40	5	50	0	"UGI"	7.31	86	0.21	-6.2	1.6	1200	0	0	1	0	0
34	USP	M	75	74	163	27.852	3	1	1	0	0	130	81	4	24	24	24	23	400	0	1	49	177	82	127	120	61	176	83	120	62	122	75	98	5	160	1	"colorectal"	7.38	141	0.28	0	0.7	2700	0	1	1	0	1
36	CFT	M	57	100	170	34.6021	2	1	0	0	0	152	80	2	18	17	24	18	500	0	0	67	127	86	101	160	57	69	45	53	63	62	38	46	5	175	1	"UGI"	7.26	98.9	0.5	-6	0.9	1000	0	0	1	0	1
37	USP	M	35	70	189	19.5963	2	0	0	0	0	127	77	1	20	13	22	13	1000	1	0	64	100	65	75	140	79	81	53	65	73	85	60	72	5	125	0	"colorectal"	7.31	99	0.3	-2.2	0.4	1600	0	0	0	0	0
38	USP	F	44	70	166	25.4028	2	0	0	1	0	147	64	1	19	11	20	14	600	0	0	77	129	81	100	120	66	110	71	85	61	99	58	72	10	213	1	"other"	--						0	2	0	0	0
39	USP	F	58	71	167	25.4581	2	0	0	0	0	132	57	1	19	11	20	8	1000	0	0	74	124	54	80	120	60	93	46	70	63	88	50	66	5	202	1	"colorectal"	--					1400	0	0	0	1	0
40	CFT	M	68	80	182	24.1517	2	1	0	0	0	157	83	3	19	10	18	10	500	0	0	72	138	91	108	140	60	81	58	67	59	79	56	66	10	65	1	"UGI"	7.4	437	0.4	-5.3	1.2	1600	0	0	0	0	1
41	USP	M	43	98	178	30.9304	2	1	0	0	0	137	76	2	16	9	17	13	1000	1	0	75	146	92	106	200	73	125	76	95	72	104	62	78	10	255	0	"UGI"	7.34	88.4	0.24	-6.7	2.8	2500	1	1	1	0	1
42	USP	M	76	89	178	28.0899	2	1	0	0	0	146	104	5	21	10	21	11	1300	1	0	75	122	70	91	130	68	91	53	66	98	73	50	58	8	330	1	"colorectal"	7.306	115	0.4	-6.8	1.6	1800	0	0	0	1	1
43	CFT	F	82	75	165	27.5482	3	1	0	0	0	108	91	3	24	16	22	16	400	0	0	59	151	71	102	150	48	90	57	64	49	89	50	64	10	213	1	"colorectal"	7.227	170	0.24	-6.5	1	1000	0	1	1	0	1
44	CFT	M	69	99	175	32.3265	3	1	1	0	0	114	115	3	20	6	20	6	500	0	0	48	123	68	99	150	71	78	49	57	45	57	33	47	10	205	0	"HPB	7.35	119	0.5	-4.6	1	1800	0	1	0	0	2
45	CFT	M	28	72	175	23.5102	2	0	0	0	0	160	101	1	30	13	13	9	1000	1	1	110	116	72	91	140	91	103	60	77	96	75	49	59	5	180	0	"colorectal"	7.28	86.9	0.21	-8.3	3.4	1800	0	1	0	0	0
46	USP	M	64	97	179	30.2737	2	0	1	0	0	156		2	9	5	20	20	1000	0	1	114	136	99	108	180	118	144	95	115	124	55	30	38	5	200	0	"colorectal"	7.35	226	0.4	-5.6	1.4	1600	0	0	0	1	0
47	USP	M	75	70	169	24.5089	3	1	1	0	0	114	113	3	27	17	28	18	1000	0	0	78	112	73	88	100	80	121	76	94	79	97	67	78	5	130	0	"colorectal"	--					1200	0	2	1	0	1
48	USP	M	52	104	175	33.9592	2	1	0	0	0	157	87	2	19	10	16	10	1000	0	1	91	152	68	117	190	80	139	87	109	89	112	69	83	10	248	1	"UGI"	--					2500	1	1	2	0	2
49	CFT	M	67	80	180	24.6914	2	1	0	0	0	86	140	3	20	11	22	11	700	0	0	85	156	79	111	100	73	129	69	88	64	85	55	65	10	68	0	"other"	7.46	124	0.24	-0.2	0.9	900	0	0	0	0	1
50	USP	F	64	73	165	26.8136	2	1	0	0	0	141	44	2	17	11	17	11	1000	0	0	88	180	105	140	170	72	158	90	121	60	98	65	80	10	94	0	"HPB	--					1200	0	0	0	0	0
51	USP	F	56	93	152	40.2528	2	1	0	0	0	122	48	3	22	12	14	10	750	1	0	79	155	72	106	160	73	104	55	75	65	80	47	59	10	165	0	"HPB	7.4	130	0.3	-5.2	0.8	1300	0	0	0	1	1
53	USP	M	62	98	172	33.126	3	1	1	0	0	125	76	2	16	10	19	10	500	0	0	94	130	80	101	160	90	101	58	74	80	84	48	61	12	309	0	"UGI"	7.3	136	0.24	-7.5	1.7	1700	0	0	1	1	1
54	USP	M	66	95	175	31.0204	2	1	0	0	0	103	54	3	15	10	23	18	300	0	1	58	132	70	95	120	54	90	53	67	50	79	52	62	12	108	1	"colorectal"	7.33	135	0.45	-5.2	0.5	1600	0	0	1	1	0
55	CFT	F	58	62	151	27.1918	2	0	0	0	0	107	52	1	9	4	9	5	200	0	0	71	122	73	97	90	70	83	53	64	70	83	53	64	5	199	0	"HPB	7.36	154	0.4	-3.2	0.7	2400	0	1	2	1	2
56	CFT	F	58	59	177	18.8324	3	0	0	0	0	120	59	2	20	16	20	16	1000	1	0	78	122	86	92	120	64	121	88	93	45	78	50	63	12	80	0	"colorectal"	--					1400	0	0	0	0	0
57	USP	M	25	65	173	21.7181	2	0	0	0	0	113	80	3	17	11	13	6	500	0	0	72	110	63	81	120	69	79	41	54	69	79	41	54	8	164	0	"colorectal"	7.39	123	0.24	-5.6	0.4	1400	0	0	0	0	0
58	CFT	M	54	94	195	24.7206	2	1	0	0	0	158	78	4	19	17	22	14	500	1	0	94	135	78	100	160	84	73	45	54	84	73	45	54	2	156	0	"HPB	7.37	108	0.21	-2.9	0.6	1000	0	0	1	0	0
59	CFT	F	70	85	153	36.3108	2	1	1	0	0	144	101	5	16	7	16	8	1000	1	0	69	122	62	88	160	58	80	39	56	52	73	42	55	10	315	0	"HPB	7.38	183	0.45	-5.5	1	1800	0	0	1	0	1
60	CFT	F	43	52	169	18.2066	2	0	0	0	0	119	62	3	20	17	22	17	300	0	0	77	126	75	97	100	66	94	55	72	62	79	48	55	10	207	1	"UGI"	7.28	120	0.3	-9.5	0.8	800	0	0	1	0	0
61	CFT	F	76	75	158	30.0433	2	1	0	0	0	118	86	5	18	8	18	8	500	1	1	70	180	95	132	130	67	159	68	108	54	108	64	81	10	230	1	"colorectal"	7.4	99	0.24	-3	1.5	2100	0	0	0	0	0
62	CFT	F	72	73	165	26.8136	3	1	1	1	0	129	87	5	16	12	18	14	500	0	1	62	173	72	115	120	57	135	58	96	54	135	58	96	12	277	1	"UGI"	7.31	105	0.24	-8	0.6	900	1	0	1	0	1
63	USP	F	52	65	160	25.3906	2	1	0	0	0	138	69	4	19	10	15	9	1000	0	0	64	144	75	106	110	74	93	57	71	65	87	53	69	10	232	1	"colorectal"	7.33	66	0.37	-5.1	0.9	2500	0	0	0	0	0
64	CFT	F	78	65	162	24.7676	2	0	0	0	0	134	68	4	15	8	16	8	500	0	0	65	151	77	111	100	68	135	61	95	53	96	59	75	10	80	0	"colorectal"	--					1000	0	0	0	1	0
65	CFT	F	78	65	158	26.0375	3	1	0	0	0	93	72	5	22	9	19	7	1000	0	0	76	170	82	123	90	66	134	60	96	64	122	84	85	5	125	1	"colorectal"	7.34	90	0.24	-3.6	0.8	1200	0	1	2	0	2
67	USP	M	43	84	176	27.1178	3	0	0	0	0	153	101	3	18	8	19	9	1300	0	0	68	162	100	123	160	84	112	75	90	76	111	71	89	10	140	0	"colorectal"	7.31	136	0.35	-8.1	0.7	2000	0	0	1	1	1
68	CFT	F	64	48	158	19.2277	3	1	1	0	0	97	111	4	14	5	15	5	1000	0	1	88	132	63	91	90	86	141	65	93	91	113	51	74	8	154	1	"colorectal"	7.33	173	0.24	-5.7	1.1	2900	0	0	2	0	1
69	CFT	M	64	82	182	24.7555	2	1	0	0	0	134	75	4	15	14	16	15	1000	0	0	71	140	72	99	160	63	100	57	72	66	95	53	69	5	118	0	"colorectal"	7.39	124	0.21	-1	0.8		0	0	1	1	1
70	USP	M	75	92	175	30.0408	3	1	1	0	1	117	94	5	20	12	22	20	750	0	0	59	114	58	81	130	44	114	58	81	42	114	58	81	5	258	1	"colorectal"	7.399	157	0.38	-4.9	0.6	900	0	1	1	0	1
71	CFT	F	77	75	155	31.2175	3	1	0	1	0	135	76	5	20	19	14	13	200	1	0	78	142	74	101	120	65	73	44	55	59	73	47	54	2	125	1	"colorectal"	--					1200	0	0	0	0	0
72	USP	M	73	83	166	30.1205	3	1	0	0	0	94	65	5	25	15	20	16	800	0	1	78	143	67	97	120	79	119	56	81	79	119	61	84	10	240	0	"UGI"	7.31	107	0.35	-8.4	2.2	1300	0	0	0	1	0
73	CFT	M	66	80	176	25.8264	2	0	0	0	1	103	69	4	13	6	12	5	600	0	0	74	177	88	129	180	62	138	64	96	55	116	58	81	10	250	0	"HPB	7.35	97.8	0.35	-7.5	0.8	1600	0	0	0	1	0
74	CFT	M	73	80	177	25.5354	3	1	0	0	0	131	90	5	27	12	27	12	500	1	1	64	158	79	112	140	62	99	65	79	74	108	69	86	10	395	1	"UGI"	7.31	95.6	0.4	-1	1.1	2700	1	0	1	1	2
75	CFT	F	26	42	167	15.0597	3	0	0	0	0	88	53	3	25	16	22	12	0	0	0	81	102	59	75	80	79	82	40	56	82	82	40	53	10	134	1	"colorectal"	7.41	100	0.24	-2	0.7	1400	0	0	0	0	0
76	CFT	M	65	95	175	31.0204	3	1	1	0	0	116	175	4	13	9	13	10	600	1	1	82	151	85	112	180	75	111	65	82	62	100	60	74	8	150	0	"UGI"	7.35	138	0.3	-6.7	0.6	200	0	1	0	0	2
77	USP	M	73	70	165	25.7117	2	1	0	0	0	158	108	5	12	7	14	7	950	0	0	85	145	78	104	140	97	156	103	126	86	121	74	91	3	55	1	"colorectal"	--
78	USP	F	52	116	171	39.6703	3	1	0	0	1	133	87	4	18	16	17	13	250	0	0	60	137	85	114	160	56	104	64	114	56	104	64	79	8	126	0	"colorectal"	7.439	97.3	0.21	-3.5	0.6	1300	0	1	1	1	1
79	CFT	M	63	104	175	33.9592	3	1	0	0	0	100	93	4	18	16	17	16	500	0	0	69	143	78	106	150	63	125	64	88	52	85	55	65	10	129	0	"HPB	7.32	138	0.4	-7	1.9	850	0	0	0	0	0
80	USP	M	73	75	170	25.9516	3	1	0	0	0	139	80	5	17	10	17	14	800	0	0	54	152	87	116	110	51	72	54	61	51	72	54	61	2	185	0	"colorectal"	7.27	137	0.35	-7.1	0.9	900	0	0	0	0	0
[truncated: 9 more columns]

## Sheet: Munka1
ArtC
0	5
0	6
0	5
0	5
0	6
1	34
1	9
0	7
0	11
0	6
0	6
0	15
0	6
0	27
0	28
0	2
0	5
0	2
0	4
0	3
0	7
0	6
0	4
0	7
0	23
1	3
0	11
0	9
0	18
0	8
0	4
0	16
1	5
0	6
0	8
0	7
0	6
0	5
0	10
0	8
0	23
1	35
1	7
0	9
1	10
0	7
0	21
0	7
0	17
0	10
0	7
0	8
0	10
0	6
0	55
1	5
0	12
0	35
0	4
0	6
1	6
0	6
0	5
1	4
0	6
1	6
0	10
1	12
0	31
0	23
0	7
0	2
	8
	15
	7
